# Supplementary material for: R-spondin signalling is essential for the maintenance and differentiation of mouse nephron progenitors
Source: eLife. 2020 May 1;9:e53895. doi: 10.7554/eLife.53895 (PMC7228766; doi:10.7554/eLife.53895)
Supplement: Figure 1—figure supplement 1—source data 1. — Worksheet 1 : Quantification of Rspo2 expression in controls and Rspo1 and Rspo3 mutants kidneys. Worksheet 2: Quantification of Rspo3 expression in controls and Rspo1 and Rspo3 mutants kidneys. Worksheet 3: Quantification of Rspo4 expression in controls and Rspo1 and Rspo3 mutants kidneys. [file elife-53895-fig1-figsupp1-data1.xls]

## Sheet:  Sup Fig. 1A- R2 qPCR
Supplementary Figure 1A: Quantification of Rspo2 expression in controls and Rspo1 and Rspo3 mutants kidneys
Rspo2 expression Fold change
qPCR raw data
Name	Cp	Average		Rspo2 value	Sdha value (Lung taken as reference = 1)	Rsp2 Fold Chg
Samples ID
w85-6 R1KO	30.47	30.4933	-2.49667	0.177186	3.25653	0.0544094
w85-6	30.52
w85-6	30.49
w76-1 R1KO	29.76	29.57	-1.57333	0.336031	2.20891	0.152125	R1 KO samples
w76-1	29.47
w76-1	29.48
w76-6 R1KO	30.44	30.1733	-2.17667	0.221186	1.57644	0.140308
w76-6	30.04
w76-6	30.04
w85-5 R3KO	30.62	30.9133	-2.91667	0.132433	2.56685	0.0515935
w85-5	30.8
w85-5	31.32
w85-9 R3KO	31.15	31.1267	-3.13	0.114229	0.870551	0.131215	R3 KO samples
w85-9	30.74
w85-9	31.49
w76-7 R3KO	29.83	30.06	-2.06333	0.239263	2.34567	0.102002
w76-7	30.48
w76-7	29.87
w85-1 R1+R3KO	30.15	30.17	-2.17333	0.221698	1.10701	0.200267
w85-1	29.77
w85-1	30.59
w76-9 R1+R3KO	30	30.0233	-2.02667	0.245421	0.705475	0.347881	R1 R3 Dbl KO
w76-9	30.07
w76-9	30
w85-2 Control	29.83	29.91	-1.91333	0.265478	1.46071	0.181747
w85-2	30.09
w85-2	29.81
w76-2 Control	31.79	32.2267	-4.23	0.0532897	1.63203	0.0326524
w76-2	32.31						Ctrl Kidney
w76-2	32.58
w85-7 Control	30.75	30.7167	-2.72	0.151774	0.97041	0.156402
w85-7	30.66
w85-7	30.74
lung14.5	27.98	27.9967	0	1	1	1
lung14.5	28						Lung
lung14.5	28.01

## Sheet: Sup Fig. 1A-R3 qPCR
Supplementary Figure 1A: Quantification of Rspo3 expression in controls and Rspo1 and Rspo3 mutants kidneys
Rspo3 expression Fold change
qPCR raw data
Samples ID	Cp	Average		Rsp3 value	Sdha(Kidney)	Rspo3 Fold change Ctrl as 1
w85-6 R1KO	25.94	26.0167	-26.0167	3.20428	1.94531	1.64718
w85-6	25.94
w85-6	26.17
w76-1 R1KO	26.44	26.6	-26.6	2.1386	1.31951	1.62076		R1 KO samples
w76-1	26.67
w76-1	26.69
w76-6 R1KO	26.8	27.0567	-27.0567	1.55833	0.941696	1.65481
w76-6	27.45
w76-6	26.92
w85-5 R3KO	33.15	32.5733	-32.5733	0.034039	1.53333	0.0221994
w85-5	32.49
w85-5	32.08
w85-9 R3KO	30.17	30.0033	-30.0033	0.202127	0.52003	0.388683		R3 KO samples
w85-9	30
w85-9	29.84
w76-7 R3KO	31.53	31.51	-31.51	0.0711332	1.4012	0.0507658
w76-7	31.43
w76-7	31.57
w85-1 R1 R3 Dbl KO	30.56	30.55	-30.55	0.138376	0.66128	0.209255
w85-1	30.46
w85-1	30.63							R1 R3 Dbl KO
w76-9 R R3 Dbl KO	33.11	32.9967	-32.9967	0.0253829	0.421421	0.0602317
w76-9	32.99
w76-9	32.89
w85-2 Control	27.6	26.83	-26.83	1	1	1
w85-2	26.78
w85-2	26.11
w76-2 Control	26.51	26.56	-26.56	1	1	1		Controls
w76-2	26.9
w76-2	26.27
w85-7 Control	27.6	27.6	-27.6	1	1	1

## Sheet: Sup Fig. 1A- R4qPCR
Supplementary Figure 1A: Quantification of Rspo4 expression in controls and Rspo1 and Rspo3 mutants kidneys
Rspo4 expression Fold change
qPCR raw data
Samples ID	Cp	Average		Rsp4	Sdha(Nail)	Rsp4 Fold Chg
w85-6 R1KO	34.28	33.8733	-5.39333	0.0237928	1.70921	0.0139203
w85-6	33.22
w85-6	34.12
w76-1 R1KO	33.53	33.4933	-5.01333	0.0309625	1.15936	0.0267065		R1 KO samples
w76-1	33.29
w76-1	33.66
w76-6 R1KO	33.98	34.6333	-6.15333	0.0140495	0.827406	0.0169802
w76-6	34.47
w76-6	35.45
w85-5 R3KO	34.11	34.08	-5.6	0.0206173	1.34723	0.0153034
w85-5	34.56
w85-5	33.57
w85-9 R3KO	34.05	34.0733	-5.59333	0.0207128	0.456916	0.0453318		R3 KO samples
w85-9	34.32
w85-9	33.85
w76-7 R3KO	33.6	33.7	-5.22	0.0268302	1.23114	0.0217929
w76-7	33.76
w76-7	33.74
w85-1 R1 R3 DBl KO	33.18	34.0133	-5.53333	0.0215924	0.581023	0.0371627
w85-1	34.21
w85-1	34.65
w76-9 R1 R3 Dbl KO	34.62	34.1767	-5.69667	0.0192811	0.370274	0.0520725		R1R3 Dbl KO samples
w76-9	33.78
w76-9	34.13
w85-2 Control	34.13	34.5867	-6.10667	0.0145114	0.766664	0.018928
w85-2	35.51
w85-2	34.12
w76-2 Control	35.32	34.87	-6.39	0.0119239	0.856584	0.0139203
w76-2	35.02							Ctrl Kidney
w76-2	34.27
w85-7 Control	34.95	34.4067	-5.92667	0.0164398	0.509328	0.0322774
w85-7	34.16
w85-7	34.11
nail14.5	28.61	28.48	0	1	1	1
nail14.5	28.28							Nail
nail14.5	28.55
