# Supplementary material for: R-spondin signalling is essential for the maintenance and differentiation of mouse nephron progenitors
Source: eLife. 2020 May 1;9:e53895. doi: 10.7554/eLife.53895 (PMC7228766; doi:10.7554/eLife.53895)
Supplement: Figure 6—source data 1. [file elife-53895-fig6-data1.xls]

## Sheet: Fig. 6C-Six2+ count in Lgr4 mut
Figure 6C: Quantification of progenitor cells (SIX2+) in controls and Lgr4 mutants at E14.5
Controls samples			Lgr4 -/- mutants samples
	Nbr of SIX2+ cells			Nbr of SIX2+ cells
Sample ID: Lgr195-2			Sample ID: Lgr195-1
Genotype: Lgr4+/+			Genotype: Lgr4 Ko/Ko
Section 1	866		Section 1	775
Section 2	874		Section 2	500
Section 3	760		Section 3	540
Average	833.333		Average	605
Sample ID: Lgr195-3			Sample ID: Lgr195-8
Genotype: Lgr4+/+			Genotype: Lgr4 Ko/Ko
Section 1	940		Section 1	487
Section 2	826		Section 2	579
Section 3	868		Section 3	492
Average	878		Average	519.333
Sample ID: Lgr4A			Sample ID: LgrB
Genotype: Lgr4+/+			Genotype: Lgr4 Ko/Ko
Section 1	915		Section 1	499
Section 2	924		Section 2	564
Section 3	824		Section 3	523
Average	887.667		Average	528.667
